# Supplementary material for: Effects of Different Generations and Sex on Physiological, Biochemical, and Growth Parameters of Crossbred Beef Cattle by Myostatin Gene-Edited Luxi Bulls and Simmental Cows
Source: Animals (Basel). 2023 Oct 14;13(20):3216. doi: 10.3390/ani13203216 (PMC10603717; doi:10.3390/ani13203216)
Supplement: Supplementary file 1 [file animals-13-03216-s001.zip]

Archive with 2 entries (2 files):
- Supplementary Table 1-3, Figure1.pdf
- Supplementary Table 4_Relationship data between BW and blood parameters.xlsx
