# Supplementary material for: Effects of Different Generations and Sex on Physiological, Biochemical, and Growth Parameters of Crossbred Beef Cattle by Myostatin Gene-Edited Luxi Bulls and Simmental Cows
Source: Animals (Basel). 2023 Oct 14;13(20):3216. doi: 10.3390/ani13203216 (PMC10603717; doi:10.3390/ani13203216)
Supplement: Supplementary file 1 [file animals-13-03216-s001.zip › Supplementary Table 4_Relationship data between BW and blood parameters.xlsx]

## Sheet: Hematological Parameters
Data1	Data2	rho	pvalue	relation
Body weight	Body weight	1	0	positive
WBC	Body weight	-0.303644	7.02766e-23	negtive
LYM%	Body weight	-0.388476	1.50917e-37	negtive
RBC	Body weight	-0.353347	6.35949e-31	negtive
HTC	Body weight	-0.126908	5.4716e-05	negtive
PLT	Body weight	-0.105979	0.000765421	negtive
BAS	Body weight	-0.300324	2.14776e-22	negtive
HGB	Body weight	-0.16216	2.35841e-07	negtive
Body weight	WBC	-0.303644	7.02766e-23	negtive
WBC	WBC	1	0	positive
LYM%	WBC	0.0278105	0.378472	positive
RBC	WBC	0.0580553	0.0658099	positive
HTC	WBC	-0.0375074	0.234839	negtive
PLT	WBC	0.16041	3.18626e-07	positive
BAS	WBC	0.582403	2.52697e-92	positive
HGB	WBC	0.0343016	0.277308	positive
Body weight	LYM%	-0.388476	1.50917e-37	negtive
WBC	LYM%	0.0278105	0.378472	positive
LYM%	LYM%	1	0	positive
RBC	LYM%	-0.0848965	0.00708381	negtive
HTC	LYM%	-0.234465	5.1178e-14	negtive
PLT	LYM%	0.0695496	0.0274703	positive
BAS	LYM%	0.0312384	0.322506	positive
HGB	LYM%	-0.165797	1.2492e-07	negtive
Body weight	RBC	-0.353347	6.35949e-31	negtive
WBC	RBC	0.0580553	0.0658099	positive
LYM%	RBC	-0.0848965	0.00708381	negtive
RBC	RBC	1	0	positive
HTC	RBC	0.566589	2.10028e-86	positive
PLT	RBC	-0.0096171	0.760742	negtive
BAS	RBC	0.177048	1.60043e-08	positive
HGB	RBC	0.394254	1.0217e-38	positive
Body weight	HTC	-0.126908	5.4716e-05	negtive
WBC	HTC	-0.0375074	0.234839	negtive
LYM%	HTC	-0.234465	5.1178e-14	negtive
RBC	HTC	0.566589	2.10028e-86	positive
HTC	HTC	1	0	positive
PLT	HTC	-0.173063	3.36536e-08	negtive
BAS	HTC	-0.0347057	0.271684	negtive
HGB	HTC	0.564551	1.15315e-85	positive
Body weight	PLT	-0.105979	0.000765421	negtive
WBC	PLT	0.16041	3.18626e-07	positive
LYM%	PLT	0.0695496	0.0274703	positive
RBC	PLT	-0.0096171	0.760742	negtive
HTC	PLT	-0.173063	3.36536e-08	negtive
PLT	PLT	1	0	positive
BAS	PLT	0.17974	9.59402e-09	positive
HGB	PLT	0.00950355	0.763482	positive
Body weight	BAS	-0.300324	2.14776e-22	negtive
WBC	BAS	0.582403	2.52697e-92	positive
LYM%	BAS	0.0312384	0.322506	positive
RBC	BAS	0.177048	1.60043e-08	positive
HTC	BAS	-0.0347057	0.271684	negtive
PLT	BAS	0.17974	9.59402e-09	positive
BAS	BAS	1	0	positive
HGB	BAS	0.0304818	0.334371	positive
Body weight	HGB	-0.16216	2.35841e-07	negtive
WBC	HGB	0.0343016	0.277308	positive
LYM%	HGB	-0.165797	1.2492e-07	negtive
RBC	HGB	0.394254	1.0217e-38	positive
HTC	HGB	0.564551	1.15315e-85	positive
PLT	HGB	0.00950355	0.763482	positive
BAS	HGB	0.0304818	0.334371	positive
HGB	HGB	1	0	positive

## Sheet: Biochemical Parameters
Data1	Data2	rho	pvalue	relation
Body weight	Body weight	1	0	positive
Glu	Body weight	-0.458748	1.87919e-53	negtive
AST	Body weight	-0.0105359	0.738682	negtive
ALT	Body weight	0.0398724	0.206606	positive
TP	Body weight	0.208729	2.34781e-11	positive
ALB	Body weight	0.123909	8.20141e-05	positive
CK	Body weight	0.0603896	0.0556431	positive
HDL_C	Body weight	0.39757	2.12614e-39	positive
LDL_C	Body weight	0.524549	3.92696e-72	positive
AMY	Body weight	0.598176	1.46372e-98	positive
Ca	Body weight	0.712778	1.10915e-156	positive
ALP	Body weight	-0.0470146	0.136379	negtive
LDH	Body weight	-0.00943402	0.765162	negtive
CO2_L	Body weight	0.470917	1.31676e-56	positive
CHE	Body weight	-0.365843	3.47024e-33	negtive
CHOL2	Body weight	-0.225107	5.18895e-13	negtive
LACT	Body weight	-0.237346	2.45718e-14	negtive
TRIGL	Body weight	0.0734967	0.0197942	positive
UREAL	Body weight	0.360737	3.00089e-32	positive
LIPC	Body weight	0.655039	3.22273e-124	positive
CRE	Body weight	0.238535	1.81024e-14	positive
Body weight	Glu	-0.458748	1.87919e-53	negtive
Glu	Glu	1	0	positive
AST	Glu	0.191221	9.90353e-10	positive
ALT	Glu	-0.0308169	0.329081	negtive
TP	Glu	-0.0747067	0.017851	negtive
ALB	Glu	0.0301152	0.34022	positive
CK	Glu	0.296117	8.66841e-22	positive
HDL_C	Glu	-0.252121	4.89186e-16	negtive
LDL_C	Glu	-0.249302	1.05359e-15	negtive
AMY	Glu	-0.391479	3.74817e-38	negtive
Ca	Glu	-0.339342	1.66606e-28	negtive
ALP	Glu	0.032491	0.303475	positive
LDH	Glu	0.0407512	0.196768	positive
CO2_L	Glu	-0.334453	1.08938e-27	negtive
CHE	Glu	0.114948	0.0002606	positive
CHOL2	Glu	0.137829	1.16021e-05	positive
LACT	Glu	0.411365	2.55157e-42	positive
TRIGL	Glu	0.00751038	0.812037	positive
UREAL	Glu	-0.0431787	0.171383	negtive
LIPC	Glu	-0.333316	1.67782e-27	negtive
CRE	Glu	-0.241526	8.32872e-15	negtive
Body weight	AST	-0.0105359	0.738682	negtive
Glu	AST	0.191221	9.90353e-10	positive
AST	AST	1	0	positive
ALT	AST	0.161759	2.52758e-07	positive
TP	AST	0.0718501	0.0227336	positive
ALB	AST	0.036759	0.244315	positive
CK	AST	0.468972	4.28758e-56	positive
HDL_C	AST	-0.0420893	0.182455	negtive
LDL_C	AST	0.0414516	0.189178	positive
AMY	AST	-0.086635	0.00599182	negtive
Ca	AST	0.0732517	0.0202095	positive
ALP	AST	0.210424	1.60486e-11	positive
LDH	AST	0.256985	1.27253e-16	positive
CO2_L	AST	-0.0146918	0.641787	negtive
CHE	AST	-0.0827951	0.00863971	negtive
CHOL2	AST	0.0161081	0.610015	positive
LACT	AST	0.0290751	0.357166	positive
TRIGL	AST	-0.0456225	0.148384	negtive
UREAL	AST	0.300125	2.29573e-22	positive
LIPC	AST	0.0308354	0.328792	positive
CRE	AST	-0.0663937	0.035335	negtive
Body weight	ALT	0.0398724	0.206606	positive
Glu	ALT	-0.0308169	0.329081	negtive
AST	ALT	0.161759	2.52758e-07	positive
ALT	ALT	1	0	positive
TP	ALT	0.123526	8.63172e-05	positive
ALB	ALT	0.143337	5.068e-06	positive
CK	ALT	0.12764	4.94983e-05	positive
HDL_C	ALT	0.187274	2.19685e-09	positive
LDL_C	ALT	0.156649	6.01612e-07	positive
AMY	ALT	0.134273	1.9483e-05	positive
Ca	ALT	0.0406844	0.197504	positive
ALP	ALT	0.0220901	0.484235	positive
LDH	ALT	0.251557	5.70824e-16	positive
CO2_L	ALT	-0.0785821	0.0127046	negtive
CHE	ALT	0.0980364	0.00186106	positive
CHOL2	ALT	0.117503	0.000188954	positive
LACT	ALT	0.0405175	0.19935	positive
TRIGL	ALT	-0.138966	9.80382e-06	negtive
UREAL	ALT	0.0151669	0.631053	positive
LIPC	ALT	0.0885526	0.00496495	positive
CRE	ALT	0.0791468	0.0120763	positive
Body weight	TP	0.208729	2.34781e-11	positive
Glu	TP	-0.0747067	0.017851	negtive
AST	TP	0.0718501	0.0227336	positive
ALT	TP	0.123526	8.63172e-05	positive
TP	TP	1	0	positive
ALB	TP	0.440333	6.47952e-49	positive
CK	TP	-0.0537345	0.0886452	negtive
HDL_C	TP	0.120461	0.000129176	positive
LDL_C	TP	0.0196155	0.534514	positive
AMY	TP	0.188627	1.67518e-09	positive
Ca	TP	0.158444	4.45042e-07	positive
ALP	TP	-0.0718399	0.0227528	negtive
LDH	TP	-0.00829787	0.792756	negtive
CO2_L	TP	0.103987	0.000961958	positive
CHE	TP	-0.0576897	0.0675331	negtive
CHOL2	TP	-0.188327	1.77911e-09	negtive
LACT	TP	0.0582717	0.0648076	positive
TRIGL	TP	0.0778833	0.0135221	positive
UREAL	TP	-0.0675258	0.0323172	negtive
LIPC	TP	0.354708	3.64481e-31	positive
CRE	TP	0.113825	0.000299515	positive
Body weight	ALB	0.123909	8.20141e-05	positive
Glu	ALB	0.0301152	0.34022	positive
AST	ALB	0.036759	0.244315	positive
ALT	ALB	0.143337	5.068e-06	positive
TP	ALB	0.440333	6.47952e-49	positive
ALB	ALB	1	0	positive
CK	ALB	-0.0419209	0.184213	negtive
HDL_C	ALB	0.261503	3.5514e-17	positive
LDL_C	ALB	0.0418234	0.185236	positive
AMY	ALB	0.166716	1.06157e-07	positive
Ca	ALB	0.121161	0.000117907	positive
ALP	ALB	0.181862	6.37328e-09	positive
LDH	ALB	0.138258	1.08906e-05	positive
CO2_L	ALB	-0.0189762	0.547918	negtive
CHE	ALB	0.200387	1.45682e-10	positive
CHOL2	ALB	0.152316	1.22845e-06	positive
LACT	ALB	0.0530052	0.0930652	positive
TRIGL	ALB	0.00426096	0.892681	positive
UREAL	ALB	-0.214338	6.58553e-12	negtive
LIPC	ALB	0.352661	8.40649e-31	positive
CRE	ALB	0.163358	1.91617e-07	positive
Body weight	CK	0.0603896	0.0556431	positive
Glu	CK	0.296117	8.66841e-22	positive
AST	CK	0.468972	4.28758e-56	positive
ALT	CK	0.12764	4.94983e-05	positive
TP	CK	-0.0537345	0.0886452	negtive
ALB	CK	-0.0419209	0.184213	negtive
CK	CK	1	0	positive
HDL_C	CK	-0.00943855	0.765052	negtive
LDL_C	CK	0.0324685	0.30381	positive
AMY	CK	-0.0861044	0.00630779	negtive
Ca	CK	0.126515	5.77225e-05	positive
ALP	CK	0.0238657	0.449799	positive
LDH	CK	0.160998	2.88088e-07	positive
CO2_L	CK	0.0514225	0.103264	positive
CHE	CK	-0.0926751	0.00327539	negtive
CHOL2	CK	-0.0509163	0.106707	negtive
LACT	CK	0.0483539	0.125549	positive
TRIGL	CK	-0.0486406	0.12332	negtive
UREAL	CK	0.310925	5.76185e-24	positive
LIPC	CK	0.0253771	0.421613	positive
CRE	CK	-0.00624032	0.84337	negtive
Body weight	HDL_C	0.39757	2.12614e-39	positive
Glu	HDL_C	-0.252121	4.89186e-16	negtive
AST	HDL_C	-0.0420893	0.182455	negtive
ALT	HDL_C	0.187274	2.19685e-09	positive
TP	HDL_C	0.120461	0.000129176	positive
ALB	HDL_C	0.261503	3.5514e-17	positive
CK	HDL_C	-0.00943855	0.765052	negtive
HDL_C	HDL_C	1	0	positive
LDL_C	HDL_C	0.649193	2.52101e-121	positive
AMY	HDL_C	0.349522	2.99252e-30	positive
Ca	HDL_C	0.206707	3.68075e-11	positive
ALP	HDL_C	0.0920385	0.00349637	positive
LDH	HDL_C	0.180476	8.32906e-09	positive
CO2_L	HDL_C	0.192963	6.92909e-10	positive
CHE	HDL_C	0.173275	3.23623e-08	positive
CHOL2	HDL_C	0.398735	1.21925e-39	positive
LACT	HDL_C	-0.131202	3.01655e-05	negtive
TRIGL	HDL_C	0.0332064	0.292946	positive
UREAL	HDL_C	0.00160293	0.959523	positive
LIPC	HDL_C	0.33892	1.96168e-28	positive
CRE	HDL_C	0.333769	1.41298e-27	positive
Body weight	LDL_C	0.524549	3.92696e-72	positive
Glu	LDL_C	-0.249302	1.05359e-15	negtive
AST	LDL_C	0.0414516	0.189178	positive
ALT	LDL_C	0.156649	6.01612e-07	positive
TP	LDL_C	0.0196155	0.534514	positive
ALB	LDL_C	0.0418234	0.185236	positive
CK	LDL_C	0.0324685	0.30381	positive
HDL_C	LDL_C	0.649193	2.52101e-121	positive
LDL_C	LDL_C	1	0	positive
AMY	LDL_C	0.340673	9.93319e-29	positive
Ca	LDL_C	0.35866	7.13773e-32	positive
ALP	LDL_C	-0.0542214	0.0857897	negtive
LDH	LDL_C	0.0324708	0.303775	positive
CO2_L	LDL_C	0.367342	1.8285e-33	positive
CHE	LDL_C	0.0113069	0.720333	positive
CHOL2	LDL_C	0.344077	2.61654e-29	positive
LACT	LDL_C	-0.263229	2.16633e-17	negtive
TRIGL	LDL_C	0.0548518	0.0822036	positive
UREAL	LDL_C	0.167237	9.67604e-08	positive
LIPC	LDL_C	0.257324	1.15725e-16	positive
CRE	LDL_C	0.256541	1.44079e-16	positive
Body weight	AMY	0.598176	1.46372e-98	positive
Glu	AMY	-0.391479	3.74817e-38	negtive
AST	AMY	-0.086635	0.00599182	negtive
ALT	AMY	0.134273	1.9483e-05	positive
TP	AMY	0.188627	1.67518e-09	positive
ALB	AMY	0.166716	1.06157e-07	positive
CK	AMY	-0.0861044	0.00630779	negtive
HDL_C	AMY	0.349522	2.99252e-30	positive
LDL_C	AMY	0.340673	9.93319e-29	positive
AMY	AMY	1	0	positive
Ca	AMY	0.489463	1.14874e-61	positive
ALP	AMY	0.0156783	0.619583	positive
LDH	AMY	0.106354	0.000732855	positive
CO2_L	AMY	0.307482	1.89657e-23	positive
CHE	AMY	-0.238485	1.83347e-14	negtive
CHOL2	AMY	-0.128945	4.13476e-05	negtive
LACT	AMY	-0.145648	3.54708e-06	negtive
TRIGL	AMY	0.131621	2.84346e-05	positive
UREAL	AMY	0.208057	2.72752e-11	positive
LIPC	AMY	0.550079	1.47937e-80	positive
CRE	AMY	0.225889	4.29179e-13	positive
Body weight	Ca	0.712778	1.10915e-156	positive
Glu	Ca	-0.339342	1.66606e-28	negtive
AST	Ca	0.0732517	0.0202095	positive
ALT	Ca	0.0406844	0.197504	positive
TP	Ca	0.158444	4.45042e-07	positive
ALB	Ca	0.121161	0.000117907	positive
CK	Ca	0.126515	5.77225e-05	positive
HDL_C	Ca	0.206707	3.68075e-11	positive
LDL_C	Ca	0.35866	7.13773e-32	positive
AMY	Ca	0.489463	1.14874e-61	positive
Ca	Ca	1	0	positive
ALP	Ca	-0.00965211	0.759898	negtive
LDH	Ca	-0.0483017	0.125958	negtive
CO2_L	Ca	0.364127	7.19534e-33	positive
CHE	Ca	-0.253922	2.98105e-16	negtive
CHOL2	Ca	-0.184974	3.46813e-09	negtive
LACT	Ca	-0.257407	1.1307e-16	negtive
TRIGL	Ca	-0.0016133	0.959261	negtive
UREAL	Ca	0.276132	4.79527e-19	positive
LIPC	Ca	0.53063	4.49288e-74	positive
CRE	Ca	0.170813	5.08177e-08	positive
Body weight	ALP	-0.0470146	0.136379	negtive
Glu	ALP	0.032491	0.303475	positive
AST	ALP	0.210424	1.60486e-11	positive
ALT	ALP	0.0220901	0.484235	positive
TP	ALP	-0.0718399	0.0227528	negtive
ALB	ALP	0.181862	6.37328e-09	positive
CK	ALP	0.0238657	0.449799	positive
HDL_C	ALP	0.0920385	0.00349637	positive
LDL_C	ALP	-0.0542214	0.0857897	negtive
AMY	ALP	0.0156783	0.619583	positive
Ca	ALP	-0.00965211	0.759898	negtive
ALP	ALP	1	0	positive
LDH	ALP	0.181007	7.51978e-09	positive
CO2_L	ALP	-0.00340739	0.914086	negtive
CHE	ALP	0.115473	0.000244045	positive
CHOL2	ALP	0.0428167	0.175005	positive
LACT	ALP	-0.00863281	0.784592	negtive
TRIGL	ALP	0.0590786	0.0611791	positive
UREAL	ALP	-0.0156732	0.619697	negtive
LIPC	ALP	-0.0478529	0.129519	negtive
CRE	ALP	0.0101831	0.747127	positive
Body weight	LDH	-0.00943402	0.765162	negtive
Glu	LDH	0.0407512	0.196768	positive
AST	LDH	0.256985	1.27253e-16	positive
ALT	LDH	0.251557	5.70824e-16	positive
TP	LDH	-0.00829787	0.792756	negtive
ALB	LDH	0.138258	1.08906e-05	positive
CK	LDH	0.160998	2.88088e-07	positive
HDL_C	LDH	0.180476	8.32906e-09	positive
LDL_C	LDH	0.0324708	0.303775	positive
AMY	LDH	0.106354	0.000732855	positive
Ca	LDH	-0.0483017	0.125958	negtive
ALP	LDH	0.181007	7.51978e-09	positive
LDH	LDH	1	0	positive
CO2_L	LDH	-0.0395754	0.21001	negtive
CHE	LDH	0.0778019	0.0136203	positive
CHOL2	LDH	0.15872	4.24716e-07	positive
LACT	LDH	0.0645461	0.040775	positive
TRIGL	LDH	-0.109637	0.000497918	negtive
UREAL	LDH	-0.146458	3.12626e-06	negtive
LIPC	LDH	0.127215	5.24646e-05	positive
CRE	LDH	0.0479776	0.128522	positive
Body weight	CO2_L	0.470917	1.31676e-56	positive
Glu	CO2_L	-0.334453	1.08938e-27	negtive
AST	CO2_L	-0.0146918	0.641787	negtive
ALT	CO2_L	-0.0785821	0.0127046	negtive
TP	CO2_L	0.103987	0.000961958	positive
ALB	CO2_L	-0.0189762	0.547918	negtive
CK	CO2_L	0.0514225	0.103264	positive
HDL_C	CO2_L	0.192963	6.92909e-10	positive
LDL_C	CO2_L	0.367342	1.8285e-33	positive
AMY	CO2_L	0.307482	1.89657e-23	positive
Ca	CO2_L	0.364127	7.19534e-33	positive
ALP	CO2_L	-0.00340739	0.914086	negtive
LDH	CO2_L	-0.0395754	0.21001	negtive
CO2_L	CO2_L	1	0	positive
CHE	CO2_L	-0.122042	0.000105045	negtive
CHOL2	CO2_L	-0.125305	6.80118e-05	negtive
LACT	CO2_L	-0.507594	6.37052e-67	negtive
TRIGL	CO2_L	-0.0691694	0.0283298	negtive
UREAL	CO2_L	0.19232	7.90824e-10	positive
LIPC	CO2_L	0.264958	1.31572e-17	positive
CRE	CO2_L	0.288093	1.16372e-20	positive
Body weight	CHE	-0.365843	3.47024e-33	negtive
Glu	CHE	0.114948	0.0002606	positive
AST	CHE	-0.0827951	0.00863971	negtive
ALT	CHE	0.0980364	0.00186106	positive
TP	CHE	-0.0576897	0.0675331	negtive
ALB	CHE	0.200387	1.45682e-10	positive
CK	CHE	-0.0926751	0.00327539	negtive
HDL_C	CHE	0.173275	3.23623e-08	positive
LDL_C	CHE	0.0113069	0.720333	positive
AMY	CHE	-0.238485	1.83347e-14	negtive
Ca	CHE	-0.253922	2.98105e-16	negtive
ALP	CHE	0.115473	0.000244045	positive
LDH	CHE	0.0778019	0.0136203	positive
CO2_L	CHE	-0.122042	0.000105045	negtive
CHE	CHE	1	0	positive
CHOL2	CHE	0.409034	8.12753e-42	positive
LACT	CHE	-0.0299565	0.342772	negtive
TRIGL	CHE	-0.0999946	0.00150346	negtive
UREAL	CHE	-0.327748	1.35496e-26	negtive
LIPC	CHE	-0.209537	1.95903e-11	negtive
CRE	CHE	0.0109667	0.728409	positive
Body weight	CHOL2	-0.225107	5.18895e-13	negtive
Glu	CHOL2	0.137829	1.16021e-05	positive
AST	CHOL2	0.0161081	0.610015	positive
ALT	CHOL2	0.117503	0.000188954	positive
TP	CHOL2	-0.188327	1.77911e-09	negtive
ALB	CHOL2	0.152316	1.22845e-06	positive
CK	CHOL2	-0.0509163	0.106707	negtive
HDL_C	CHOL2	0.398735	1.21925e-39	positive
LDL_C	CHOL2	0.344077	2.61654e-29	positive
AMY	CHOL2	-0.128945	4.13476e-05	negtive
Ca	CHOL2	-0.184974	3.46813e-09	negtive
ALP	CHOL2	0.0428167	0.175005	positive
LDH	CHOL2	0.15872	4.24716e-07	positive
CO2_L	CHOL2	-0.125305	6.80118e-05	negtive
CHE	CHOL2	0.409034	8.12753e-42	positive
CHOL2	CHOL2	1	0	positive
LACT	CHOL2	-0.0456854	0.147824	negtive
TRIGL	CHOL2	0.116834	0.00020566	positive
UREAL	CHOL2	-0.204559	5.90439e-11	negtive
LIPC	CHOL2	-0.139129	9.56844e-06	negtive
CRE	CHOL2	0.0620036	0.0494065	positive
Body weight	LACT	-0.237346	2.45718e-14	negtive
Glu	LACT	0.411365	2.55157e-42	positive
AST	LACT	0.0290751	0.357166	positive
ALT	LACT	0.0405175	0.19935	positive
TP	LACT	0.0582717	0.0648076	positive
ALB	LACT	0.0530052	0.0930652	positive
CK	LACT	0.0483539	0.125549	positive
HDL_C	LACT	-0.131202	3.01655e-05	negtive
LDL_C	LACT	-0.263229	2.16633e-17	negtive
AMY	LACT	-0.145648	3.54708e-06	negtive
Ca	LACT	-0.257407	1.1307e-16	negtive
ALP	LACT	-0.00863281	0.784592	negtive
LDH	LACT	0.0645461	0.040775	positive
CO2_L	LACT	-0.507594	6.37052e-67	negtive
CHE	LACT	-0.0299565	0.342772	negtive
CHOL2	LACT	-0.0456854	0.147824	negtive
LACT	LACT	1	0	positive
TRIGL	LACT	0.093637	0.00296551	positive
UREAL	LACT	-0.0557685	0.0772057	negtive
LIPC	LACT	-0.0174004	0.581649	negtive
CRE	LACT	-0.199229	1.86533e-10	negtive
Body weight	TRIGL	0.0734967	0.0197942	positive
Glu	TRIGL	0.00751038	0.812037	positive
AST	TRIGL	-0.0456225	0.148384	negtive
ALT	TRIGL	-0.138966	9.80382e-06	negtive
TP	TRIGL	0.0778833	0.0135221	positive
ALB	TRIGL	0.00426096	0.892681	positive
CK	TRIGL	-0.0486406	0.12332	negtive
HDL_C	TRIGL	0.0332064	0.292946	positive
LDL_C	TRIGL	0.0548518	0.0822036	positive
AMY	TRIGL	0.131621	2.84346e-05	positive
Ca	TRIGL	-0.0016133	0.959261	negtive
ALP	TRIGL	0.0590786	0.0611791	positive
LDH	TRIGL	-0.109637	0.000497918	negtive
CO2_L	TRIGL	-0.0691694	0.0283298	negtive
CHE	TRIGL	-0.0999946	0.00150346	negtive
CHOL2	TRIGL	0.116834	0.00020566	positive
LACT	TRIGL	0.093637	0.00296551	positive
TRIGL	TRIGL	1	0	positive
UREAL	TRIGL	0.192153	8.18366e-10	positive
LIPC	TRIGL	0.0622315	0.0485748	positive
CRE	TRIGL	-0.105105	0.000846555	negtive
Body weight	UREAL	0.360737	3.00089e-32	positive
Glu	UREAL	-0.0431787	0.171383	negtive
AST	UREAL	0.300125	2.29573e-22	positive
ALT	UREAL	0.0151669	0.631053	positive
TP	UREAL	-0.0675258	0.0323172	negtive
ALB	UREAL	-0.214338	6.58553e-12	negtive
CK	UREAL	0.310925	5.76185e-24	positive
HDL_C	UREAL	0.00160293	0.959523	positive
LDL_C	UREAL	0.167237	9.67604e-08	positive
AMY	UREAL	0.208057	2.72752e-11	positive
Ca	UREAL	0.276132	4.79527e-19	positive
ALP	UREAL	-0.0156732	0.619697	negtive
LDH	UREAL	-0.146458	3.12626e-06	negtive
CO2_L	UREAL	0.19232	7.90824e-10	positive
CHE	UREAL	-0.327748	1.35496e-26	negtive
CHOL2	UREAL	-0.204559	5.90439e-11	negtive
LACT	UREAL	-0.0557685	0.0772057	negtive
TRIGL	UREAL	0.192153	8.18366e-10	positive
UREAL	UREAL	1	0	positive
LIPC	UREAL	0.187266	2.20059e-09	positive
CRE	UREAL	0.00773024	0.806642	positive
Body weight	LIPC	0.655039	3.22273e-124	positive
Glu	LIPC	-0.333316	1.67782e-27	negtive
AST	LIPC	0.0308354	0.328792	positive
ALT	LIPC	0.0885526	0.00496495	positive
TP	LIPC	0.354708	3.64481e-31	positive
ALB	LIPC	0.352661	8.40649e-31	positive
CK	LIPC	0.0253771	0.421613	positive
HDL_C	LIPC	0.33892	1.96168e-28	positive
LDL_C	LIPC	0.257324	1.15725e-16	positive
AMY	LIPC	0.550079	1.47937e-80	positive
Ca	LIPC	0.53063	4.49288e-74	positive
ALP	LIPC	-0.0478529	0.129519	negtive
LDH	LIPC	0.127215	5.24646e-05	positive
CO2_L	LIPC	0.264958	1.31572e-17	positive
CHE	LIPC	-0.209537	1.95903e-11	negtive
CHOL2	LIPC	-0.139129	9.56844e-06	negtive
LACT	LIPC	-0.0174004	0.581649	negtive
TRIGL	LIPC	0.0622315	0.0485748	positive
UREAL	LIPC	0.187266	2.20059e-09	positive
LIPC	LIPC	1	0	positive
CRE	LIPC	0.199641	1.70879e-10	positive
Body weight	CRE	0.238535	1.81024e-14	positive
Glu	CRE	-0.241526	8.32872e-15	negtive
AST	CRE	-0.0663937	0.035335	negtive
ALT	CRE	0.0791468	0.0120763	positive
TP	CRE	0.113825	0.000299515	positive
ALB	CRE	0.163358	1.91617e-07	positive
CK	CRE	-0.00624032	0.84337	negtive
HDL_C	CRE	0.333769	1.41298e-27	positive
LDL_C	CRE	0.256541	1.44079e-16	positive
AMY	CRE	0.225889	4.29179e-13	positive
Ca	CRE	0.170813	5.08177e-08	positive
ALP	CRE	0.0101831	0.747127	positive
LDH	CRE	0.0479776	0.128522	positive
CO2_L	CRE	0.288093	1.16372e-20	positive
CHE	CRE	0.0109667	0.728409	positive
CHOL2	CRE	0.0620036	0.0494065	positive
LACT	CRE	-0.199229	1.86533e-10	negtive
TRIGL	CRE	-0.105105	0.000846555	negtive
UREAL	CRE	0.00773024	0.806642	positive
LIPC	CRE	0.199641	1.70879e-10	positive
CRE	CRE	1	0	positive
